# Supplementary material for: Higher Bacterial Diversity of Gut Microbiota in Different Natural Populations of Leafhopper Vector Does Not Influence WDV Transmission
Source: Front Microbiol. 2019 May 29;10:1144. doi: 10.3389/fmicb.2019.01144 (PMC6548887; doi:10.3389/fmicb.2019.01144)
Supplement: Supplementary file 6 [file Table_1.csv]

Table S1. Analysis of gut microbiota for the field populations of leafhoppers from six locations in China
taxonomy	G6TJ	G5BD	G4TY	G3LF	G2HC	G1TS
k__Bacteria; p__Acidobacteria; c__Blastocatellia; o__Blastocatellales; f__Blastocatellaceae_[Subgroup_4]; g__11-24;	9	17	4	69	27	13
k__Bacteria; p__Acidobacteria; c__Blastocatellia; o__Blastocatellales; f__Blastocatellaceae_[Subgroup_4]; g__DS-100;	0	36	17	108	33	15
k__Bacteria; p__Acidobacteria; c__Blastocatellia; o__Blastocatellales; f__Blastocatellaceae_[Subgroup_4]; g__uncultured_bacterium_f_Blastocatellaceae_[Subgroup_4];	95	276	196	1315	504	271
k__Bacteria; p__Acidobacteria; c__Solibacteres; o__Solibacterales; f__Solibacteraceae_[Subgroup_3]; g__Bryobacter;	0	24	7	204	79	24
k__Bacteria; p__Acidobacteria; c__Subgroup_17; o__uncultured_bacterium_c_Subgroup_17; f__uncultured_bacterium_c_Subgroup_17; g__uncultured_bacterium_c_Subgroup_17;	12	25	19	80	35	49
k__Bacteria; p__Acidobacteria; c__Subgroup_6; o__uncultured_bacterium_c_Subgroup_6; f__uncultured_bacterium_c_Subgroup_6; g__uncultured_bacterium_c_Subgroup_6;	38	48	27	371	379	115
k__Bacteria; p__Actinobacteria; c__Acidimicrobiia; o__Acidimicrobiales; f__Acidimicrobiaceae; g__CL500-29_marine_group;	54	11	8	3	31	13
k__Bacteria; p__Actinobacteria; c__Acidimicrobiia; o__Acidimicrobiales; f__Iamiaceae; g__Iamia;	14	0	7	41	61	17
k__Bacteria; p__Actinobacteria; c__Acidimicrobiia; o__Acidimicrobiales; f__uncultured_bacterium_o_Acidimicrobiales; g__uncultured_bacterium_o_Acidimicrobiales;	14	11	16	55	98	37
k__Bacteria; p__Actinobacteria; c__Actinobacteria; o__Corynebacteriales; f__Corynebacteriaceae; g__Corynebacterium_1;	114	77	81	46	131	95
k__Bacteria; p__Actinobacteria; c__Actinobacteria; o__Corynebacteriales; f__Corynebacteriaceae; g__Lawsonella;	16	97	20	73	125	66
k__Bacteria; p__Actinobacteria; c__Actinobacteria; o__Corynebacteriales; f__Dietziaceae; g__Dietzia;	2	36	8	19	40	1
k__Bacteria; p__Actinobacteria; c__Actinobacteria; o__Corynebacteriales; f__Mycobacteriaceae; g__Mycobacterium;	17	12	7	237	132	15
k__Bacteria; p__Actinobacteria; c__Actinobacteria; o__Corynebacteriales; f__Nocardiaceae; g__Rhodococcus;	2	74	63	7	8	0
k__Bacteria; p__Actinobacteria; c__Actinobacteria; o__Frankiales; f__Cryptosporangiaceae; g__Fodinicola;	13	7	4	43	34	10
k__Bacteria; p__Actinobacteria; c__Actinobacteria; o__Frankiales; f__Geodermatophilaceae; g__Blastococcus;	20	14	11	40	15	16
k__Bacteria; p__Actinobacteria; c__Actinobacteria; o__Frankiales; f__Sporichthyaceae; g__hgcI_clade;	424	12	9	151	85	68
k__Bacteria; p__Actinobacteria; c__Actinobacteria; o__Micrococcales; f__Dermabacteraceae; g__Brachybacterium;	55	45	25	6	29	154
k__Bacteria; p__Actinobacteria; c__Actinobacteria; o__Micrococcales; f__Intrasporangiaceae; g__Janibacter;	23	62	15	37	62	24
k__Bacteria; p__Actinobacteria; c__Actinobacteria; o__Micrococcales; f__Microbacteriaceae; g__Leucobacter;	5	6	0	25	1	63
k__Bacteria; p__Actinobacteria; c__Actinobacteria; o__Micrococcales; f__Microbacteriaceae; g__Microbacterium;	55	290	59	43	98	112
k__Bacteria; p__Actinobacteria; c__Actinobacteria; o__Micrococcales; f__Micrococcaceae; g__Glutamicibacter;	134	2262	332	180	143	467
k__Bacteria; p__Actinobacteria; c__Actinobacteria; o__Micrococcales; f__Micrococcaceae; g__Kocuria;	56	90	34	70	54	58
k__Bacteria; p__Actinobacteria; c__Actinobacteria; o__Micrococcales; f__Micrococcaceae; g__Micrococcus;	92	30	42	46	60	9
k__Bacteria; p__Actinobacteria; c__Actinobacteria; o__Micrococcales; f__Micrococcaceae; g__Paenarthrobacter;	12	79	24	5	46	50
k__Bacteria; p__Actinobacteria; c__Actinobacteria; o__Micrococcales; f__Micrococcaceae; g__Rothia;	9	40	8	474	77	11
k__Bacteria; p__Actinobacteria; c__Actinobacteria; o__Micrococcales; f__Promicromonosporaceae; g__Cellulosimicrobium;	0	38	4	4	14	92
k__Bacteria; p__Actinobacteria; c__Actinobacteria; o__PeM15; f__uncultured_bacterium_o_PeM15; g__uncultured_bacterium_o_PeM15;	118	0	0	62	35	17
k__Bacteria; p__Actinobacteria; c__Actinobacteria; o__Propionibacteriales; f__Nocardioidaceae; g__Aeromicrobium;	2	15	30	15	42	34
k__Bacteria; p__Actinobacteria; c__Actinobacteria; o__Propionibacteriales; f__Nocardioidaceae; g__Nocardioides;	12	136	44	47	32	9
k__Bacteria; p__Actinobacteria; c__Actinobacteria; o__Propionibacteriales; f__Propionibacteriaceae; g__Propionibacterium;	295	1183	214	284	861	570
k__Bacteria; p__Actinobacteria; c__Actinobacteria; o__Streptomycetales; f__Streptomycetaceae; g__Streptomyces;	13	12	22	12	31	40
k__Bacteria; p__Actinobacteria; c__KIST-JJY010; o__uncultured_bacterium_c_KIST-JJY010; f__uncultured_bacterium_c_KIST-JJY010; g__uncultured_bacterium_c_KIST-JJY010;	0	31	5	91	53	21
k__Bacteria; p__Actinobacteria; c__Thermoleophilia; o__Gaiellales; f__Gaiellaceae; g__Gaiella;	22	32	2	38	9	20
k__Bacteria; p__Actinobacteria; c__Thermoleophilia; o__Solirubrobacterales; f__Elev-16S-1332; g__uncultured_bacterium_f_Elev-16S-1332;	0	50	41	220	67	19
k__Bacteria; p__Bacteroidetes; c__Bacteroidetes_vadinHA17; o__uncultured_bacterium_c_Bacteroidetes_vadinHA17; f__uncultured_bacterium_c_Bacteroidetes_vadinHA17; g__uncultured_bacterium_c_Bacteroidetes_vadinHA17;	81	50	39	204	159	151
k__Bacteria; p__Bacteroidetes; c__Bacteroidetes_vadinHA17; o__uncultured_soil_bacterium; f__uncultured_soil_bacterium; g__uncultured_soil_bacterium;	30	0	5	45	4	46
k__Bacteria; p__Bacteroidetes; c__Bacteroidia; o__Bacteroidales; f__Bacteroidaceae; g__Bacteroides;	2754	286	330	1570	2774	1403
k__Bacteria; p__Bacteroidetes; c__Bacteroidia; o__Bacteroidales; f__Bacteroidales_BS11_gut_group; g__uncultured_bacterium_f_Bacteroidales_BS11_gut_group;	17	14	13	28	24	21
k__Bacteria; p__Bacteroidetes; c__Bacteroidia; o__Bacteroidales; f__Bacteroidales_RF16_group; g__uncultured_bacterium_f_Bacteroidales_RF16_group;	0	9	12	223	15	23
k__Bacteria; p__Bacteroidetes; c__Bacteroidia; o__Bacteroidales; f__Bacteroidales_S24-7_group; g__uncultured_bacterium_f_Bacteroidales_S24-7_group;	5793	884	548	2783	5667	4862
k__Bacteria; p__Bacteroidetes; c__Bacteroidia; o__Bacteroidales; f__Porphyromonadaceae; g__Microbacter;	0	33	18	98	68	36
k__Bacteria; p__Bacteroidetes; c__Bacteroidia; o__Bacteroidales; f__Porphyromonadaceae; g__Odoribacter;	138	58	24	73	222	358
k__Bacteria; p__Bacteroidetes; c__Bacteroidia; o__Bacteroidales; f__Porphyromonadaceae; g__Petrimonas;	5	25	10	61	25	5
k__Bacteria; p__Bacteroidetes; c__Bacteroidia; o__Bacteroidales; f__Porphyromonadaceae; g__Porphyromonas;	0	0	10	198	4	10
k__Bacteria; p__Bacteroidetes; c__Bacteroidia; o__Bacteroidales; f__Porphyromonadaceae; g__Proteiniphilum;	13	20	47	141	102	40
k__Bacteria; p__Bacteroidetes; c__Bacteroidia; o__Bacteroidales; f__Prevotellaceae; g__Alloprevotella;	743	195	148	887	1185	941
k__Bacteria; p__Bacteroidetes; c__Bacteroidia; o__Bacteroidales; f__Prevotellaceae; g__Prevotella;	60	24	39	33	125	37
k__Bacteria; p__Bacteroidetes; c__Bacteroidia; o__Bacteroidales; f__Prevotellaceae; g__Prevotella_9;	19	0	21	46	18	36
k__Bacteria; p__Bacteroidetes; c__Bacteroidia; o__Bacteroidales; f__Prevotellaceae; g__Prevotellaceae_UCG-001;	76	16	17	156	284	164
k__Bacteria; p__Bacteroidetes; c__Bacteroidia; o__Bacteroidales; f__Prevotellaceae; g__Prevotellaceae_UCG-003;	41	41	36	76	25	62
k__Bacteria; p__Bacteroidetes; c__Bacteroidia; o__Bacteroidales; f__Rikenellaceae; g__Alistipes;	2333	285	199	972	1577	1062
k__Bacteria; p__Bacteroidetes; c__Bacteroidia; o__Bacteroidales; f__Rikenellaceae; g__Rikenella;	87	0	0	12	62	0
k__Bacteria; p__Bacteroidetes; c__Bacteroidia; o__Bacteroidales; f__Rikenellaceae; g__Rikenellaceae_RC9_gut_group;	666	166	94	636	830	442
k__Bacteria; p__Bacteroidetes; c__Bacteroidia; o__Bacteroidales; f__Rikenellaceae; g__vadinBC27_wastewater-sludge_group;	0	0	5	168	26	8
k__Bacteria; p__Bacteroidetes; c__Bacteroidia; o__Bacteroidia_Incertae_Sedis; f__Draconibacteriaceae; g__uncultured_bacterium_f_Draconibacteriaceae;	10	39	9	77	56	41
k__Bacteria; p__Bacteroidetes; c__Cytophagia; o__Cytophagales; f__Cytophagaceae; g__uncultured_bacterium_f_Cytophagaceae;	281	12	2	36	64	26
k__Bacteria; p__Bacteroidetes; c__Flavobacteriia; o__Flavobacteriales; f__Blattabacteriaceae; g__Candidatus_Sulcia;	3066	2408	10068	1847	17973	5076
k__Bacteria; p__Bacteroidetes; c__Flavobacteriia; o__Flavobacteriales; f__Flavobacteriaceae; g__Chryseobacterium;	8	511	37	31	166	33
k__Bacteria; p__Bacteroidetes; c__Flavobacteriia; o__Flavobacteriales; f__Flavobacteriaceae; g__Cloacibacterium;	22	105	36	65	95	301
k__Bacteria; p__Bacteroidetes; c__Flavobacteriia; o__Flavobacteriales; f__Flavobacteriaceae; g__Flavobacterium;	37	41	7	135	29	9
k__Bacteria; p__Bacteroidetes; c__Flavobacteriia; o__Flavobacteriales; f__NS9_marine_group; g__uncultured_bacterium_f_NS9_marine_group;	30	61	7	172	69	16
k__Bacteria; p__Bacteroidetes; c__SB-5; o__uncultured_bacterium_c_SB-5; f__uncultured_bacterium_c_SB-5; g__uncultured_bacterium_c_SB-5;	0	0	12	14	86	31
k__Bacteria; p__Bacteroidetes; c__Sphingobacteriia; o__Sphingobacteriales; f__AKYH767; g__uncultured_bacterium_f_AKYH767;	117	195	93	508	382	143
k__Bacteria; p__Bacteroidetes; c__Sphingobacteriia; o__Sphingobacteriales; f__Chitinophagaceae; g__Dinghuibacter;	28	0	22	160	27	11
k__Bacteria; p__Bacteroidetes; c__Sphingobacteriia; o__Sphingobacteriales; f__Chitinophagaceae; g__Ferruginibacter;	185	341	263	1405	632	267
k__Bacteria; p__Bacteroidetes; c__Sphingobacteriia; o__Sphingobacteriales; f__Chitinophagaceae; g__Filimonas;	15	1	13	20	50	1
k__Bacteria; p__Bacteroidetes; c__Sphingobacteriia; o__Sphingobacteriales; f__Chitinophagaceae; g__Terrimonas;	184	202	208	1517	664	266
k__Bacteria; p__Bacteroidetes; c__Sphingobacteriia; o__Sphingobacteriales; f__PHOS-HE51; g__uncultured_bacterium_f_PHOS-HE51;	264	351	267	2191	1349	678
k__Bacteria; p__Bacteroidetes; c__Sphingobacteriia; o__Sphingobacteriales; f__Saprospiraceae; g__Candidatus_Aquirestis;	58	0	15	25	17	23
k__Bacteria; p__Bacteroidetes; c__Sphingobacteriia; o__Sphingobacteriales; f__Saprospiraceae; g__uncultured_bacterium_f_Saprospiraceae;	88	107	131	426	238	124
k__Bacteria; p__Bacteroidetes; c__Sphingobacteriia; o__Sphingobacteriales; f__Sphingobacteriaceae; g__Pedobacter;	4	0	0	136	6	23
k__Bacteria; p__Bacteroidetes; c__Sphingobacteriia; o__Sphingobacteriales; f__Sphingobacteriaceae; g__Sphingobacterium;	4	37	0	228	34	62
k__Bacteria; p__Bacteroidetes; c__Sphingobacteriia; o__Sphingobacteriales; f__uncultured_bacterium_o_Sphingobacteriales; g__uncultured_bacterium_o_Sphingobacteriales;	33	21	25	238	133	22
k__Bacteria; p__Chlorobi; c__Chlorobia; o__Chlorobiales; f__OPB56; g__uncultured_bacterium_f_OPB56;	81	0	5	17	0	3
k__Bacteria; p__Chlorobi; c__Chlorobia; o__Chlorobiales; f__SJA-28; g__uncultured_bacterium_f_SJA-28;	21	0	3	48	25	12
k__Bacteria; p__Chloroflexi; c__Anaerolineae; o__Anaerolineales; f__Anaerolineaceae; g__uncultured_bacterium_f_Anaerolineaceae;	258	367	390	2213	1712	549
k__Bacteria; p__Cyanobacteria; c__Cyanobacteria; o__SubsectionI; f__FamilyI; g__Microcystis;	593	11	0	51	48	42
k__Bacteria; p__Cyanobacteria; c__Cyanobacteria; o__SubsectionI; f__FamilyI; g__Synechococcus;	16	14	0	91	45	30
k__Bacteria; p__Cyanobacteria; c__Cyanobacteria; o__SubsectionIII; f__FamilyI; g__Planktothrix;	1160	5	0	15	0	4
k__Bacteria; p__Cyanobacteria; c__Melainabacteria; o__Gastranaerophilales; f__uncultured_bacterium_o_Gastranaerophilales; g__uncultured_bacterium_o_Gastranaerophilales;	75	10	5	6	32	19
k__Bacteria; p__Deferribacteres; c__Deferribacteres; o__Deferribacterales; f__Deferribacteraceae; g__Mucispirillum;	123	36	14	52	208	104
k__Bacteria; p__Firmicutes; c__Bacilli; o__Bacillales; f__Bacillaceae; g__Bacillus;	300	620	68	100	207	34
k__Bacteria; p__Firmicutes; c__Bacilli; o__Bacillales; f__Family_XI; g__Gemella;	26	45	13	270	31	25
k__Bacteria; p__Firmicutes; c__Bacilli; o__Bacillales; f__Family_XII; g__Exiguobacterium;	0	205	21	71	112	162
k__Bacteria; p__Firmicutes; c__Bacilli; o__Bacillales; f__Staphylococcaceae; g__Macrococcus;	39	11	1	1	64	9
k__Bacteria; p__Firmicutes; c__Bacilli; o__Bacillales; f__Staphylococcaceae; g__Staphylococcus;	310	606	126	289	585	451
k__Bacteria; p__Firmicutes; c__Bacilli; o__Lactobacillales; f__Aerococcaceae; g__Abiotrophia;	0	0	0	98	7	0
k__Bacteria; p__Firmicutes; c__Bacilli; o__Lactobacillales; f__Aerococcaceae; g__Aerococcus;	36	53	6	39	28	15
k__Bacteria; p__Firmicutes; c__Bacilli; o__Lactobacillales; f__Carnobacteriaceae; g__Granulicatella;	2	7	2	259	25	10
k__Bacteria; p__Firmicutes; c__Bacilli; o__Lactobacillales; f__Enterococcaceae; g__Enterococcus;	0	38	17	41	19	56
k__Bacteria; p__Firmicutes; c__Bacilli; o__Lactobacillales; f__Lactobacillaceae; g__Lactobacillus;	738	286	154	633	705	184
k__Bacteria; p__Firmicutes; c__Bacilli; o__Lactobacillales; f__Leuconostocaceae; g__Weissella;	4	28	5	12	162	36
k__Bacteria; p__Firmicutes; c__Bacilli; o__Lactobacillales; f__Streptococcaceae; g__Lactococcus;	78	43	80	84	194	31
k__Bacteria; p__Firmicutes; c__Bacilli; o__Lactobacillales; f__Streptococcaceae; g__Streptococcus;	147	314	102	3031	537	242
k__Bacteria; p__Firmicutes; c__Clostridia; o__Clostridiales; f__Christensenellaceae; g__Christensenellaceae_R-7_group;	27	12	16	259	48	44
k__Bacteria; p__Firmicutes; c__Clostridia; o__Clostridiales; f__Clostridiaceae_1; g__Clostridium_sensu_stricto_1;	91	130	100	867	621	74
k__Bacteria; p__Firmicutes; c__Clostridia; o__Clostridiales; f__Clostridiales_vadinBB60_group; g__uncultured_bacterium_f_Clostridiales_vadinBB60_group;	62	34	22	58	146	44
k__Bacteria; p__Firmicutes; c__Clostridia; o__Clostridiales; f__Family_XI; g__Helcococcus;	7	18	0	212	9	6
k__Bacteria; p__Firmicutes; c__Clostridia; o__Clostridiales; f__Family_XI; g__Parvimonas;	49	59	22	13	40	13
k__Bacteria; p__Firmicutes; c__Clostridia; o__Clostridiales; f__Family_XI; g__Sedimentibacter;	7	1	17	119	27	9
k__Bacteria; p__Firmicutes; c__Clostridia; o__Clostridiales; f__Lachnospiraceae; g__Blautia;	829	42	51	166	361	119
k__Bacteria; p__Firmicutes; c__Clostridia; o__Clostridiales; f__Lachnospiraceae; g__Coprococcus_1;	97	25	11	48	56	27
k__Bacteria; p__Firmicutes; c__Clostridia; o__Clostridiales; f__Lachnospiraceae; g__Lachnospiraceae_NK4A136_group;	2261	432	235	880	2171	4885
k__Bacteria; p__Firmicutes; c__Clostridia; o__Clostridiales; f__Lachnospiraceae; g__Lachnospiraceae_UCG-001;	102	28	13	42	87	194
k__Bacteria; p__Firmicutes; c__Clostridia; o__Clostridiales; f__Lachnospiraceae; g__Lachnospiraceae_UCG-008;	15	0	0	121	17	6
k__Bacteria; p__Firmicutes; c__Clostridia; o__Clostridiales; f__Lachnospiraceae; g__Roseburia;	23	0	5	8	57	144
k__Bacteria; p__Firmicutes; c__Clostridia; o__Clostridiales; f__Lachnospiraceae; g__Tyzzerella_4;	0	1	8	88	5	6
k__Bacteria; p__Firmicutes; c__Clostridia; o__Clostridiales; f__Lachnospiraceae; g__[Eubacterium]_xylanophilum_group;	43	8	0	32	5	33
k__Bacteria; p__Firmicutes; c__Clostridia; o__Clostridiales; f__Lachnospiraceae; g__uncultured_bacterium_f_Lachnospiraceae;	1651	77	152	410	1033	632
k__Bacteria; p__Firmicutes; c__Clostridia; o__Clostridiales; f__Peptostreptococcaceae; g__Intestinibacter;	29	2	41	178	85	13
k__Bacteria; p__Firmicutes; c__Clostridia; o__Clostridiales; f__Peptostreptococcaceae; g__Paeniclostridium;	10	4	4	90	10	2
k__Bacteria; p__Firmicutes; c__Clostridia; o__Clostridiales; f__Peptostreptococcaceae; g__Terrisporobacter;	11	3	29	138	123	43
k__Bacteria; p__Firmicutes; c__Clostridia; o__Clostridiales; f__Ruminococcaceae; g__Anaerotruncus;	173	20	17	55	103	114
k__Bacteria; p__Firmicutes; c__Clostridia; o__Clostridiales; f__Ruminococcaceae; g__Faecalibacterium;	3	21	27	2	6	0
k__Bacteria; p__Firmicutes; c__Clostridia; o__Clostridiales; f__Ruminococcaceae; g__Oscillibacter;	38	7	7	15	74	46
k__Bacteria; p__Firmicutes; c__Clostridia; o__Clostridiales; f__Ruminococcaceae; g__Ruminiclostridium;	501	30	31	175	257	187
k__Bacteria; p__Firmicutes; c__Clostridia; o__Clostridiales; f__Ruminococcaceae; g__Ruminiclostridium_9;	366	45	57	159	370	198
k__Bacteria; p__Firmicutes; c__Clostridia; o__Clostridiales; f__Ruminococcaceae; g__Ruminococcaceae_NK4A214_group;	103	0	0	3	30	0
k__Bacteria; p__Firmicutes; c__Clostridia; o__Clostridiales; f__Ruminococcaceae; g__Ruminococcaceae_UCG-003;	97	7	13	39	41	116
k__Bacteria; p__Firmicutes; c__Clostridia; o__Clostridiales; f__Ruminococcaceae; g__Ruminococcaceae_UCG-005;	67	73	69	1099	108	53
k__Bacteria; p__Firmicutes; c__Clostridia; o__Clostridiales; f__Ruminococcaceae; g__Ruminococcaceae_UCG-010;	108	0	0	14	15	0
k__Bacteria; p__Firmicutes; c__Clostridia; o__Clostridiales; f__Ruminococcaceae; g__Ruminococcaceae_UCG-014;	64	18	16	152	96	37
k__Bacteria; p__Firmicutes; c__Clostridia; o__Clostridiales; f__Ruminococcaceae; g__Saccharofermentans;	0	5	2	80	41	27
k__Bacteria; p__Firmicutes; c__Clostridia; o__Clostridiales; f__Ruminococcaceae; g__[Eubacterium]_coprostanoligenes_group;	56	29	30	138	73	9
k__Bacteria; p__Firmicutes; c__Clostridia; o__Clostridiales; f__Ruminococcaceae; g__uncultured_bacterium_f_Ruminococcaceae;	846	66	86	317	493	449
k__Bacteria; p__Firmicutes; c__Erysipelotrichia; o__Erysipelotrichales; f__Erysipelotrichaceae; g__Turicibacter;	22	5	15	198	48	44
k__Bacteria; p__Firmicutes; c__Negativicutes; o__Selenomonadales; f__Veillonellaceae; g__Veillonella;	5	33	9	22	23	15
k__Bacteria; p__Fusobacteria; c__Fusobacteriia; o__Fusobacteriales; f__Fusobacteriaceae; g__Fusobacterium;	65	40	44	182	30	5
k__Bacteria; p__Fusobacteria; c__Fusobacteriia; o__Fusobacteriales; f__Leptotrichiaceae; g__Leptotrichia;	0	1	0	518	0	7
k__Bacteria; p__Gemmatimonadetes; c__Gemmatimonadetes; o__Gemmatimonadales; f__Gemmatimonadaceae; g__uncultured_bacterium_f_Gemmatimonadaceae;	45	92	55	438	288	152
k__Bacteria; p__Ignavibacteriae; c__Ignavibacteria; o__Ignavibacteriales; f__Ignavibacteriaceae; g__Ignavibacterium;	0	0	7	120	140	44
k__Bacteria; p__Microgenomates; c__Candidatus_Pacebacteria; o__uncultured_bacterium_c_Candidatus_Pacebacteria; f__uncultured_bacterium_c_Candidatus_Pacebacteria; g__uncultured_bacterium_c_Candidatus_Pacebacteria;	4	0	19	72	12	2
k__Bacteria; p__Nitrospirae; c__Nitrospira; o__Nitrospirales; f__Nitrospiraceae; g__Nitrospira;	119	244	182	1155	559	183
k__Bacteria; p__Nitrospirae; c__Nitrospira; o__Nitrospirales; f__Nitrospiraceae; g__uncultured_bacterium_f_Nitrospiraceae;	0	0	0	113	28	44
k__Bacteria; p__Parcubacteria; c__Candidatus_Kuenenbacteria; o__uncultured_bacterium_c_Candidatus_Kuenenbacteria; f__uncultured_bacterium_c_Candidatus_Kuenenbacteria; g__uncultured_bacterium_c_Candidatus_Kuenenbacteria;	9	7	5	88	47	18
k__Bacteria; p__Parcubacteria; c__uncultured_bacterium_p_Parcubacteria; o__uncultured_bacterium_p_Parcubacteria; f__uncultured_bacterium_p_Parcubacteria; g__uncultured_bacterium_p_Parcubacteria;	15	103	41	268	149	48
k__Bacteria; p__Proteobacteria; c__Alphaproteobacteria; o__Caulobacterales; f__Caulobacteraceae; g__Brevundimonas;	28	458	50	114	94	104
k__Bacteria; p__Proteobacteria; c__Alphaproteobacteria; o__Caulobacterales; f__Caulobacteraceae; g__Phenylobacterium;	77	13	13	97	24	426
k__Bacteria; p__Proteobacteria; c__Alphaproteobacteria; o__Rhizobiales; f__A0839; g__uncultured_bacterium_f_A0839;	0	0	0	67	39	15
k__Bacteria; p__Proteobacteria; c__Alphaproteobacteria; o__Rhizobiales; f__Bradyrhizobiaceae; g__Bradyrhizobium;	16	17	9	55	3	10
k__Bacteria; p__Proteobacteria; c__Alphaproteobacteria; o__Rhizobiales; f__Hyphomicrobiaceae; g__Devosia;	108	124	73	211	283	112
k__Bacteria; p__Proteobacteria; c__Alphaproteobacteria; o__Rhizobiales; f__Hyphomicrobiaceae; g__Hyphomicrobium;	27	30	9	252	65	34
k__Bacteria; p__Proteobacteria; c__Alphaproteobacteria; o__Rhizobiales; f__Methylobacteriaceae; g__Methylobacterium;	22	62	18	46	73	87
k__Bacteria; p__Proteobacteria; c__Alphaproteobacteria; o__Rhizobiales; f__Methylobacteriaceae; g__uncultured_bacterium_f_Methylobacteriaceae;	8	7	14	105	58	21
k__Bacteria; p__Proteobacteria; c__Alphaproteobacteria; o__Rhizobiales; f__Phyllobacteriaceae; g__Mesorhizobium;	33	39	10	52	27	9
k__Bacteria; p__Proteobacteria; c__Alphaproteobacteria; o__Rhizobiales; f__Rhizobiaceae; g__Rhizobium;	22	86	27	27	27	49
k__Bacteria; p__Proteobacteria; c__Alphaproteobacteria; o__Rhizobiales; f__Xanthobacteraceae; g__Variibacter;	4	5	16	71	41	12
k__Bacteria; p__Proteobacteria; c__Alphaproteobacteria; o__Rhodobacterales; f__Rhodobacteraceae; g__Defluviimonas;	13	17	17	129	32	23
k__Bacteria; p__Proteobacteria; c__Alphaproteobacteria; o__Rhodobacterales; f__Rhodobacteraceae; g__Pannonibacter;	85	166	73	72	215	73
k__Bacteria; p__Proteobacteria; c__Alphaproteobacteria; o__Rhodobacterales; f__Rhodobacteraceae; g__Paracoccus;	88	99	59	97	142	102
k__Bacteria; p__Proteobacteria; c__Alphaproteobacteria; o__Rhodobacterales; f__Rhodobacteraceae; g__Rhodobacter;	69	19	8	117	27	33
k__Bacteria; p__Proteobacteria; c__Alphaproteobacteria; o__Rhodospirillales; f__Acetobacteraceae; g__Acetobacter;	41	72	57	82	396	46
k__Bacteria; p__Proteobacteria; c__Alphaproteobacteria; o__Rhodospirillales; f__Acetobacteraceae; g__Roseomonas;	75	0	0	7	13	39
k__Bacteria; p__Proteobacteria; c__Alphaproteobacteria; o__Rhodospirillales; f__Rhodospirillaceae; g__Skermanella;	15	33	8	5	4	7
k__Bacteria; p__Proteobacteria; c__Alphaproteobacteria; o__Rhodospirillales; f__Rhodospirillaceae; g__uncultured_bacterium_f_Rhodospirillaceae;	15	29	22	239	148	85
k__Bacteria; p__Proteobacteria; c__Alphaproteobacteria; o__Rhodospirillales; f__Rhodospirillales_Incertae_Sedis; g__Reyranella;	1	3	11	100	13	0
k__Bacteria; p__Proteobacteria; c__Alphaproteobacteria; o__Rickettsiales; f__Anaplasmataceae; g__Wolbachia;	694	1076	195	4562	2390	18190
k__Bacteria; p__Proteobacteria; c__Alphaproteobacteria; o__Rickettsiales; f__Rickettsiaceae; g__Rickettsia;	203	15	44177	2463	1567	119
k__Bacteria; p__Proteobacteria; c__Alphaproteobacteria; o__Rickettsiales; f__Rickettsiaceae; g__uncultured_bacterium_f_Rickettsiaceae;	31	10	3	51	37	14
k__Bacteria; p__Proteobacteria; c__Alphaproteobacteria; o__Sphingomonadales; f__Erythrobacteraceae; g__Altererythrobacter;	13	9	0	46	7	29
k__Bacteria; p__Proteobacteria; c__Alphaproteobacteria; o__Sphingomonadales; f__Sphingomonadaceae; g__Sphingomonas;	55	557	68	314	147	228
k__Bacteria; p__Proteobacteria; c__Alphaproteobacteria; o__Sphingomonadales; f__Sphingomonadaceae; g__Sphingopyxis;	35	61	42	277	126	36
k__Bacteria; p__Proteobacteria; c__Betaproteobacteria; o__B1-7BS; f__uncultured_bacterium_o_B1-7BS; g__uncultured_bacterium_o_B1-7BS;	41	116	33	361	204	147
k__Bacteria; p__Proteobacteria; c__Betaproteobacteria; o__Burkholderiales; f__Alcaligenaceae; g__uncultured_bacterium_f_Alcaligenaceae;	24	25	27	478	93	198
k__Bacteria; p__Proteobacteria; c__Betaproteobacteria; o__Burkholderiales; f__Burkholderiaceae; g__Lautropia;	97	10	34	238	50	31
k__Bacteria; p__Proteobacteria; c__Betaproteobacteria; o__Burkholderiales; f__Burkholderiaceae; g__Limnobacter;	115	551	179	1051	606	265
k__Bacteria; p__Proteobacteria; c__Betaproteobacteria; o__Burkholderiales; f__Burkholderiaceae; g__Polynucleobacter;	163	22	0	55	45	11
k__Bacteria; p__Proteobacteria; c__Betaproteobacteria; o__Burkholderiales; f__Comamonadaceae; g__Acidovorax;	37	49	48	196	88	61
k__Bacteria; p__Proteobacteria; c__Betaproteobacteria; o__Burkholderiales; f__Comamonadaceae; g__Aquabacterium;	88	74	55	44	117	46
k__Bacteria; p__Proteobacteria; c__Betaproteobacteria; o__Burkholderiales; f__Comamonadaceae; g__Delftia;	36	245	23	82	90	42
k__Bacteria; p__Proteobacteria; c__Betaproteobacteria; o__Burkholderiales; f__Comamonadaceae; g__Hydrogenophaga;	25	62	10	100	38	51
k__Bacteria; p__Proteobacteria; c__Betaproteobacteria; o__Burkholderiales; f__Comamonadaceae; g__Piscinibacter;	11	19	0	55	18	3
k__Bacteria; p__Proteobacteria; c__Betaproteobacteria; o__Burkholderiales; f__Comamonadaceae; g__Tepidimonas;	8	20	4	27	7	50
k__Bacteria; p__Proteobacteria; c__Betaproteobacteria; o__Burkholderiales; f__Comamonadaceae; g__Variovorax;	30	2	33	86	50	1
k__Bacteria; p__Proteobacteria; c__Betaproteobacteria; o__Burkholderiales; f__Comamonadaceae; g__uncultured_bacterium_f_Comamonadaceae;	64	14	1	138	25	53
k__Bacteria; p__Proteobacteria; c__Betaproteobacteria; o__Burkholderiales; f__Oxalobacteraceae; g__Candidatus_Nasuia;	8777	115912	79610	12229	53783	71029
k__Bacteria; p__Proteobacteria; c__Betaproteobacteria; o__Burkholderiales; f__Oxalobacteraceae; g__Duganella;	1295	1721	922	1481	2502	1422
k__Bacteria; p__Proteobacteria; c__Betaproteobacteria; o__Burkholderiales; f__Oxalobacteraceae; g__Herbaspirillum;	52	76	45	114	132	61
k__Bacteria; p__Proteobacteria; c__Betaproteobacteria; o__Burkholderiales; f__Oxalobacteraceae; g__Massilia;	78	249	103	75	136	84
k__Bacteria; p__Proteobacteria; c__Betaproteobacteria; o__Hydrogenophilales; f__Hydrogenophilaceae; g__Thiobacillus;	0	14	2	115	14	43
k__Bacteria; p__Proteobacteria; c__Betaproteobacteria; o__Methylophilales; f__Methylophilaceae; g__Methylobacillus;	43	19	3	36	6	0
k__Bacteria; p__Proteobacteria; c__Betaproteobacteria; o__Neisseriales; f__Neisseriaceae; g__Neisseria;	28	39	34	3439	103	117
k__Bacteria; p__Proteobacteria; c__Betaproteobacteria; o__Neisseriales; f__Neisseriaceae; g__Vogesella;	8	107	0	0	3	0
k__Bacteria; p__Proteobacteria; c__Betaproteobacteria; o__Nitrosomonadales; f__Nitrosomonadaceae; g__uncultured_bacterium_f_Nitrosomonadaceae;	168	168	160	828	380	189
k__Bacteria; p__Proteobacteria; c__Betaproteobacteria; o__Rhodocyclales; f__Rhodocyclaceae; g__12up;	18	19	0	179	0	35
k__Bacteria; p__Proteobacteria; c__Betaproteobacteria; o__Rhodocyclales; f__Rhodocyclaceae; g__Azospira;	0	12	20	66	32	21
k__Bacteria; p__Proteobacteria; c__Betaproteobacteria; o__Rhodocyclales; f__Rhodocyclaceae; g__Thauera;	14	73	69	258	198	48
k__Bacteria; p__Proteobacteria; c__Betaproteobacteria; o__SC-I-84; f__uncultured_bacterium_o_SC-I-84; g__uncultured_bacterium_o_SC-I-84;	86	213	167	1308	657	303
k__Bacteria; p__Proteobacteria; c__Deltaproteobacteria; o__Bdellovibrionales; f__Bacteriovoracaceae; g__uncultured_bacterium_f_Bacteriovoracaceae;	0	0	6	32	50	19
k__Bacteria; p__Proteobacteria; c__Deltaproteobacteria; o__Desulfarculales; f__Desulfarculaceae; g__Desulfatiglans;	0	0	14	127	51	54
k__Bacteria; p__Proteobacteria; c__Deltaproteobacteria; o__Desulfobacterales; f__Desulfobacteraceae; g__Desulfatirhabdium;	0	0	6	70	33	11
k__Bacteria; p__Proteobacteria; c__Deltaproteobacteria; o__Desulfobacterales; f__Desulfobulbaceae; g__Desulfobulbus;	12	22	22	104	26	27
k__Bacteria; p__Proteobacteria; c__Deltaproteobacteria; o__Desulfovibrionales; f__Desulfovibrionaceae; g__Desulfovibrio;	1396	94	203	625	1190	338
k__Bacteria; p__Proteobacteria; c__Deltaproteobacteria; o__Desulfurellales; f__Desulfurellaceae; g__H16;	8	25	34	195	49	13
k__Bacteria; p__Proteobacteria; c__Deltaproteobacteria; o__Desulfuromonadales; f__Geobacteraceae; g__Geobacter;	0	27	8	259	54	101
k__Bacteria; p__Proteobacteria; c__Deltaproteobacteria; o__Desulfuromonadales; f__Geobacteraceae; g__Geothermobacter;	23	14	6	102	62	15
k__Bacteria; p__Proteobacteria; c__Deltaproteobacteria; o__Myxococcales; f__BIrii41; g__uncultured_bacterium_f_BIrii41;	0	0	0	2	0	0
k__Bacteria; p__Proteobacteria; c__Deltaproteobacteria; o__Myxococcales; f__Haliangiaceae; g__Haliangium;	40	33	46	282	194	82
k__Bacteria; p__Proteobacteria; c__Deltaproteobacteria; o__Myxococcales; f__Sandaracinaceae; g__uncultured_bacterium_f_Sandaracinaceae;	0	52	15	104	91	39
k__Bacteria; p__Proteobacteria; c__Deltaproteobacteria; o__SAR324_clade[Marine_group_B]; f__uncultured_bacterium_o_SAR324_clade[Marine_group_B]; g__uncultured_bacterium_o_SAR324_clade[Marine_group_B];	27	74	47	249	132	79
k__Bacteria; p__Proteobacteria; c__Deltaproteobacteria; o__Syntrophobacterales; f__Syntrophaceae; g__Smithella;	0	0	5	29	12	58
k__Bacteria; p__Proteobacteria; c__Deltaproteobacteria; o__Syntrophobacterales; f__Syntrophaceae; g__uncultured_bacterium_f_Syntrophaceae;	24	24	16	165	122	99
k__Bacteria; p__Proteobacteria; c__Epsilonproteobacteria; o__Campylobacterales; f__Campylobacteraceae; g__Campylobacter;	7	15	0	98	0	0
k__Bacteria; p__Proteobacteria; c__Epsilonproteobacteria; o__Campylobacterales; f__Helicobacteraceae; g__Helicobacter;	246	41	29	240	162	169
k__Bacteria; p__Proteobacteria; c__Gammaproteobacteria; o__Acidiferrobacterales; f__Acidiferrobacteraceae; g__Sulfurifustis;	0	0	0	114	0	15
k__Bacteria; p__Proteobacteria; c__Gammaproteobacteria; o__Aeromonadales; f__Succinivibrionaceae; g__Ruminobacter;	0	0	0	106	0	0
k__Bacteria; p__Proteobacteria; c__Gammaproteobacteria; o__Alteromonadales; f__Alteromonadaceae; g__Marinobacter;	13	1	14	8	89	2
k__Bacteria; p__Proteobacteria; c__Gammaproteobacteria; o__Cellvibrionales; f__Cellvibrionaceae; g__Cellvibrio;	0	351	2	0	25	9
k__Bacteria; p__Proteobacteria; c__Gammaproteobacteria; o__Cellvibrionales; f__Spongiibacteraceae; g__BD1-7_clade;	10	19	12	82	38	14
k__Bacteria; p__Proteobacteria; c__Gammaproteobacteria; o__Chromatiales; f__Chromatiaceae; g__Rheinheimera;	10	390	5	4	39	11
k__Bacteria; p__Proteobacteria; c__Gammaproteobacteria; o__Chromatiales; f__Ectothiorhodospiraceae; g__Thioalkalispira;	0	7	8	86	47	77
k__Bacteria; p__Proteobacteria; c__Gammaproteobacteria; o__Enterobacteriales; f__Enterobacteriaceae; g__Arsenophonus;	1	95	7	49	37	16
k__Bacteria; p__Proteobacteria; c__Gammaproteobacteria; o__Enterobacteriales; f__Enterobacteriaceae; g__Buchnera;	260	94	76	110	463	182
k__Bacteria; p__Proteobacteria; c__Gammaproteobacteria; o__Enterobacteriales; f__Enterobacteriaceae; g__Escherichia-Shigella;	559	3341	500	741	1289	675
k__Bacteria; p__Proteobacteria; c__Gammaproteobacteria; o__Enterobacteriales; f__Enterobacteriaceae; g__Pantoea;	41	209	20	35	461	21
k__Bacteria; p__Proteobacteria; c__Gammaproteobacteria; o__Enterobacteriales; f__Enterobacteriaceae; g__Pectobacterium;	7796	527	30248	50963	27664	252
k__Bacteria; p__Proteobacteria; c__Gammaproteobacteria; o__Enterobacteriales; f__Enterobacteriaceae; g__Serratia;	244	288	205	391	605	293
k__Bacteria; p__Proteobacteria; c__Gammaproteobacteria; o__HTA4; f__uncultured_bacterium_o_HTA4; g__uncultured_bacterium_o_HTA4;	27	43	17	267	258	73
k__Bacteria; p__Proteobacteria; c__Gammaproteobacteria; o__Legionellales; f__Coxiellaceae; g__Aquicella;	8	21	11	138	51	54
k__Bacteria; p__Proteobacteria; c__Gammaproteobacteria; o__Legionellales; f__Coxiellaceae; g__Rickettsiella;	116526	470	10897	24	344	126
k__Bacteria; p__Proteobacteria; c__Gammaproteobacteria; o__Oceanospirillales; f__Halomonadaceae; g__Candidatus_Portiera;	3	3	0	22	7	81
k__Bacteria; p__Proteobacteria; c__Gammaproteobacteria; o__Oceanospirillales; f__Halomonadaceae; g__Halomonas;	8	28	7	52	0	34
k__Bacteria; p__Proteobacteria; c__Gammaproteobacteria; o__Pasteurellales; f__Pasteurellaceae; g__Haemophilus;	2	3	6	590	12	19
k__Bacteria; p__Proteobacteria; c__Gammaproteobacteria; o__Pasteurellales; f__Pasteurellaceae; g__Histophilus;	2	7	14	1467	11	25
k__Bacteria; p__Proteobacteria; c__Gammaproteobacteria; o__Pseudomonadales; f__Moraxellaceae; g__Acinetobacter;	2666	25169	1822	3878	4127	44340
k__Bacteria; p__Proteobacteria; c__Gammaproteobacteria; o__Pseudomonadales; f__Moraxellaceae; g__Enhydrobacter;	64	180	57	112	154	57
k__Bacteria; p__Proteobacteria; c__Gammaproteobacteria; o__Pseudomonadales; f__Moraxellaceae; g__Psychrobacter;	9	6	172	34	43	4
k__Bacteria; p__Proteobacteria; c__Gammaproteobacteria; o__Pseudomonadales; f__Pseudomonadaceae; g__Pseudomonas;	166	2830	267	656	1206	222
k__Bacteria; p__Proteobacteria; c__Gammaproteobacteria; o__Run-SP154; f__uncultured_bacterium_o_Run-SP154; g__uncultured_bacterium_o_Run-SP154;	8	0	2	35	100	80
k__Bacteria; p__Proteobacteria; c__Gammaproteobacteria; o__Thiotrichales; f__EV818SWSAP88; g__uncultured_bacterium_f_EV818SWSAP88;	10	1	19	49	73	44
k__Bacteria; p__Proteobacteria; c__Gammaproteobacteria; o__Xanthomonadales; f__Solimonadaceae; g__Polycyclovorans;	0	0	0	171	1	21
k__Bacteria; p__Proteobacteria; c__Gammaproteobacteria; o__Xanthomonadales; f__Xanthomonadaceae; g__Arenimonas;	13	62	35	134	63	19
k__Bacteria; p__Proteobacteria; c__Gammaproteobacteria; o__Xanthomonadales; f__Xanthomonadaceae; g__Lysobacter;	1	0	0	287	5	8
k__Bacteria; p__Proteobacteria; c__Gammaproteobacteria; o__Xanthomonadales; f__Xanthomonadaceae; g__Stenotrophomonas;	34	52	38	76	56	37
k__Bacteria; p__Proteobacteria; c__Gammaproteobacteria; o__Xanthomonadales; f__Xanthomonadaceae; g__Thermomonas;	35	121	120	461	190	101
k__Bacteria; p__Proteobacteria; c__Gammaproteobacteria; o__Xanthomonadales; f__Xanthomonadaceae; g__uncultured_bacterium_f_Xanthomonadaceae;	13	27	7	73	61	5
k__Bacteria; p__Proteobacteria; c__Gammaproteobacteria; o__Xanthomonadales; f__Xanthomonadales_Incertae_Sedis; g__Acidibacter;	7	13	14	123	41	15
k__Bacteria; p__Proteobacteria; c__Gammaproteobacteria; o__Xanthomonadales; f__Xanthomonadales_Incertae_Sedis; g__Candidatus_Competibacter;	18	30	37	143	68	44
k__Bacteria; p__Proteobacteria; c__Gammaproteobacteria; o__Xanthomonadales; f__Xanthomonadales_Incertae_Sedis; g__uncultured_bacterium_f_Xanthomonadales_Incertae_Sedis;	185	295	219	2407	1168	518
k__Bacteria; p__Proteobacteria; c__Gammaproteobacteria; o__Xanthomonadales; f__uncultured_bacterium_o_Xanthomonadales; g__uncultured_bacterium_o_Xanthomonadales;	70	89	32	353	208	91
k__Bacteria; p__Proteobacteria; c__Gammaproteobacteria; o__uncultured_bacterium_c_Gammaproteobacteria; f__uncultured_bacterium_c_Gammaproteobacteria; g__uncultured_bacterium_c_Gammaproteobacteria;	0	6	5	17	37	50
k__Bacteria; p__Saccharibacteria; c__uncultured_bacterium_p_Saccharibacteria; o__uncultured_bacterium_p_Saccharibacteria; f__uncultured_bacterium_p_Saccharibacteria; g__uncultured_bacterium_p_Saccharibacteria;	89	115	102	692	171	143
k__Bacteria; p__TM6_[Dependentiae]; c__uncultured_bacterium_p_TM6_[Dependentiae]; o__uncultured_bacterium_p_TM6_[Dependentiae]; f__uncultured_bacterium_p_TM6_[Dependentiae]; g__uncultured_bacterium_p_TM6_[Dependentiae];	4	5	5	71	35	6
k__Bacteria; p__Tenericutes; c__Mollicutes; o__Mollicutes_Incertae_Sedis; Unclassified; g__Candidatus_Phytoplasma;	45	0	338	3	33	0
k__Bacteria; p__Tenericutes; c__Mollicutes; o__Mollicutes_RF9; f__uncultured_bacterium_o_Mollicutes_RF9; g__uncultured_bacterium_o_Mollicutes_RF9;	0	1	0	108	0	0
k__Bacteria; p__Tenericutes; c__Mollicutes; o__Mycoplasmatales; f__Mycoplasmataceae; g__Ureaplasma;	34	20	13	1863	31	20
k__Bacteria; p__Verrucomicrobia; c__Spartobacteria; o__Chthoniobacterales; f__Chthoniobacteraceae; g__Chthoniobacter;	33	54	21	36	56	6
k__Bacteria; p__WS6; c__uncultured_bacterium_p_WS6; o__uncultured_bacterium_p_WS6; f__uncultured_bacterium_p_WS6; g__uncultured_bacterium_p_WS6;	1	6	8	94	85	16
Note: The number represent the relative abundance level.
